# Supplementary material for: Microparticles of Sericin-Dextran Conjugate for Improving the Solubility of Antiviral Drug
Source: J Funct Biomater. 2023 May 24;14(6):292. doi: 10.3390/jfb14060292 (PMC10299130; doi:10.3390/jfb14060292)
Supplement: Supplementary file 1 [file jfb-14-00292-s001.zip]

Archive with 1 entries (1 files):
- jfb-2401870-supplementary.pdf
